# Supplementary material for: p53 Binds Preferentially to Non-B DNA Structures Formed by the Pyrimidine-Rich Strands of GAA·TTC Trinucleotide Repeats Associated with Friedreich’s Ataxia
Source: Molecules. 2019 May 31;24(11):2078. doi: 10.3390/molecules24112078 (PMC6600395; doi:10.3390/molecules24112078)
Supplement: Supplementary file 1 [file molecules-24-02078-s001.zip]

Archive with 2 entries (2 files):
- FigureS1-3.pdf
- Table S1.pdf
